# Supplementary material for: Patent infections with soil-transmitted helminths and Schistosoma mansoni are not associated with increased prevalence of antibodies to the Onchocerca volvulus peptide epitopes OvMP-1 and OvMP-23
Source: Parasit Vectors. 2019 Jan 28;12:63. doi: 10.1186/s13071-019-3308-z (PMC6350367; doi:10.1186/s13071-019-3308-z)
Supplement: Supplementary file 1 — Table S1. The collected coprological and serological data of all evaluated samples. (XLSX 156 kb) [file 13071_2019_3308_MOESM1_ESM.xlsx]

## Sheet: Sheet1
SAMPLECAT	NUMBER	ID	KEBELE	AGE	SEX	KK_AL	KK_TT	KK_HW	KK_Schisto	MM_AL	MM_TT	MM_HW	MF_AL	MF_TT	MF_HW	ASCPos	TTPos	HWPos	SchistoPos	sumPos	OvMP-1	OvMP-23	OV16
Child	1	Ethiopia_2015_1	Ginjo	8	1	0	0	0	0	0	0	0	0	0	0	0	0	0	0	0	0.0026	-0.00625	0.0155417
Child	2	Ethiopia_2015_2	Ginjo	7	1	2	0	0	2	0	0	0	0	0	0	1	0	0	1	2	-0.00155	-0.00495	0.05724
Child	5	Ethiopia_2015_5	Ginjo	6	2	0	7	0	0	0	6	0	0	24	0	0	1	0	0	1	-0.0009	-0.00765	-0.000308333
Child	6	Ethiopia_2015_6	Ginjo	7	1	1673	0	5	0	228	1	1	1084	1	11	1	1	1	0	3	-0.00125	0.0069	0.00959167
Child	7	Ethiopia_2015_7	Ginjo	6	2	0	0	0	0	0	0	0	3	0	0	1	0	0	0	1	-0.00925	0.02925	0.00639
Child	9	Ethiopia_2015_9	Ginjo	8	2	0	0	7	0	0	0	8	0	0	63	0	0	1	0	1	-0.0093	0.00075	0.0131917
Child	11	Ethiopia_2015_11	Ginjo	7	2	0	0	0	0	0	0	0	0	0	0	0	0	0	0	0	0.1031	-0.0026	-0.000158333
Child	13	Ethiopia_2015_13	Ginjo	6	1	0	0	0	0	0	1	0	0	0	0	0	1	0	0	1	-0.0081	-0.01315	0.00394167
Child	17	Ethiopia_2015_17	Ginjo	15	2	0	0	0	0	0	0	0	0	0	0	0	0	0	0	0	-0.0043	0.3278	0.00144167
Child	18	Ethiopia_2015_18	Ginjo	15	2	0	0	0	0	0	0	0	0	0	0	0	0	0	0	0	-0.01575	-0.01495	0.0111417
Child	19	Ethiopia_2015_19	Ginjo	14	2	0	0	0	0	0	0	0	0	0	0	0	0	0	0	0	0.01985	0.057	0.00499167
Child	20	Ethiopia_2015_20	Ginjo	18	2	0	0	0	0	0	0	0	0	0	0	0	0	0	0	0	-0.01215	-0.00475	0.00149167
Child	24	Ethiopia_2015_24	Ginjo	15	1	0	0	0	0	0	0	0	0	0	0	0	0	0	0	0	0.00785	0.00825	-0.00110833
Child	27	Ethiopia_2015_27	Ginjo	17	1	0	0	0	0	0	0	0	0	0	0	0	0	0	0	0	-0.0075	0.15265	0.00494167
Child	28	Ethiopia_2015_28	Ginjo	15	2	0	0	0	0	0	0	0	0	0	0	0	0	0	0	0	-0.07765	-0.0039	0.000541667
Child	30	Ethiopia_2015_30	Ginjo	18	2	0	0	0	1	0	0	0	0	0	0	0	0	0	1	1	-0.09715	-0.0917	0.00814167
Child	34	Ethiopia_2015_34	Ginjo	9	2	0	6	0	0	0	3	0	0	17	0	0	1	0	0	1	-0.0484	-0.03665	0.000741667
Child	44	Ethiopia_2015_44	Ginjo	14	2	253	0	0	0	62	0	0	194	0	0	1	0	0	0	1	-0.0272	0.20955	0.01229
Child	45	Ethiopia_2015_45	Ginjo	16	2	0	0	5	0	0	0	1	0	0	0	0	0	1	0	1	-0.02125	-0.0124	0.103142
Child	48	Ethiopia_2015_48	Ginjo	14	1	0	0	6	0	0	0	10	0	0	16	0	0	1	0	1	-0.01025	-0.0106	0.000391667
Child	49	Ethiopia_2015_49	Ginjo	14	1	0	0	0	0	0	0	0	0	0	0	0	0	0	0	0	-0.00695	0.00385	-0.000358333
Child	50	Ethiopia_2015_50	Ginjo	14	1	17	2	0	0	0	0	0	2	3	1	1	1	1	0	3	0.01985	-0.00255	-0.00201
Child	51	Ethiopia_2015_51	Ginjo	14	1	0	0	0	0	0	2	0	0	17	0	0	1	0	0	1	0.0027	0.01175	-0.000258333
Child	53	Ethiopia_2015_53	Ginjo	16	1	0	0	0	0	0	0	0	0	0	0	0	0	0	0	0	0.0324	0.0186	0.00224167
Child	57	Ethiopia_2015_57	Ginjo	8	2	0	0	0	0	0	0	0	0	3	0	0	1	0	0	1	0.00355	0.0126	-0.000458333
Child	64	Ethiopia_2015_64	Jiren	16	2	0	0	0	0	0	2	0	0	5	0	0	1	0	0	1	0.0244	0.01435	0.00579167
Child	66	Ethiopia_2015_66	Jiren	18	2	3	0	0	0	0	0	0	0	0	0	1	0	0	0	1	0.00755	0.018	0.0613417
Child	68	Ethiopia_2015_68	Jiren	16	2	0	0	0	0	0	0	0	0	0	0	0	0	0	0	0	0.0216	0.0445	0.00264167
Child	70	Ethiopia_2015_70	Jiren	18	2	0	2	0	0	0	0	0	0	0	0	0	1	0	0	1	-0.02865	0.0212	0.00149167
Child	73	Ethiopia_2015_73	Jiren	15	1	0	2	0	0	0	0	0	0	4	0	0	1	0	0	1	0.0094	-0.0066	0.00224167
Child	74	Ethiopia_2015_74	Jiren	16	2	0	0	0	0	0	0	0	0	0	0	0	0	0	0	0	-0.00325	-0.00015	0.00159167
Child	75	Ethiopia_2015_75	Jiren	15	2	140	22	0	0	60	13	0	399	87	0	1	1	0	0	2	0.0006	0.0126	0.00694167
Child	78	Ethiopia_2015_78	Jiren	18	2	0	0	0	0	0	0	0	0	3	7	0	1	1	0	2	-0.00555	0.0121	0.0159417
Child	83	Ethiopia_2015_83	Jiren	5	1	0	0	0	0	0	0	0	0	0	0	0	0	0	0	0	0.0102	0.00515	0.00794167
Child	84	Ethiopia_2015_84	Jiren	8	1	0	0	0	0	2	0	0	1	0	0	1	0	0	0	1	-0.0231	-0.01465	0.00964
Child	87	Ethiopia_2015_87	Jiren	7	1	0	4	0	0	0	0	0	0	0	9	0	1	1	0	2	-0.00465	-0.0027	0.00549167
Child	88	Ethiopia_2015_88	Jiren	7	1	0	0	0	0	0	0	0	0	0	0	0	0	0	0	0	0.0193	-0.0032	0.00199167
Child	89	Ethiopia_2015_89	Jiren	16	1	32	0	0	28	9	0	0	23	0	0	1	0	0	1	2	0.00245	0.0755	0.12119
Child	91	Ethiopia_2015_91	Jiren	5	1	0	0	0	0	0	0	0	0	1	0	0	1	0	0	1	-0.0031	-0.0034	0.00644167
Child	92	Ethiopia_2015_92	Jiren	8	1	4	0	0	0	0	0	0	8	0	0	1	0	0	0	1	0.59925	0.00075	0.00419
Child	93	Ethiopia_2015_93	Jiren	17	1	0	0	0	0	0	0	0	0	0	2	0	0	1	0	1	-0.0151	-0.00735	0.00174167
Child	94	Ethiopia_2015_94	Jiren	18	1	0	7	6	0	0	0	5	0	2	8	0	1	1	0	2	-0.0076	-0.0085	0.000691667
Child	95	Ethiopia_2015_95	Jiren	6	1	0	0	0	0	0	0	0	0	0	0	0	0	0	0	0	0.13755	0.0229	0.00544167
Child	97	Ethiopia_2015_97	Jiren	14	1	0	0	0	0	0	0	0	0	0	0	0	0	0	0	0	-0.0101	-0.0116	0.00194167
Child	98	Ethiopia_2015_98	Jiren	6	1	0	1	2	0	0	0	0	0	6	6	0	1	1	0	2	-0.00195	0.00885	0.00364167
Child	105	Ethiopia_2015_105	Jiren	8	2	0	0	0	0	0	0	0	0	0	0	0	0	0	0	0	-0.00745	0.00155	-0.00286
Child	106	Ethiopia_2015_106	Jiren	8	1	0	0	0	0	0	0	0	0	2	0	0	1	0	0	1	-0.0067	0.0198	0.00159167
Child	107	Ethiopia_2015_107	Jiren	6	1	0	0	0	0	0	0	0	0	0	0	0	0	0	0	0	-0.0009	0.0025	0.00539
Child	116	Ethiopia_2015_116	Jiren	7	2	0	1	0	0	0	0	0	0	14	0	0	1	0	0	1	-0.01515	-0.00905	0.00114167
Child	120	Ethiopia_2015_120	Jiren	7	2	1090	0	0	0	447	0	0	2007	0	0	1	0	0	0	1	-0.02425	0.00125	0.00674
Child	123	Ethiopia_2015_123	Seto Semaro	6	2	286	0	0	0	79	0	0	814	0	0	1	0	0	0	1	-0.0059	0.00115	0.03219
Child	124	Ethiopia_2015_124	Seto Semaro	7	2	0	0	0	0	0	0	0	0	0	0	0	0	0	0	0	0.0135	0.0204	0.00079
Child	125	Ethiopia_2015_125	Seto Semaro	7	2	3	0	0	0	0	0	0	0	0	0	1	0	0	0	1	0.00745	0.00455	0.124158
Child	126	Ethiopia_2015_126	Seto Semaro	6	2	0	0	0	0	0	0	0	0	0	0	0	0	0	0	0	-0.02825	-0.0273	-0.00086
Child	128	Ethiopia_2015_128	Seto Semaro	7	2	0	0	0	2	0	0	0	0	0	0	0	0	0	1	1	-0.01305	0.0077	-0.00056
Child	130	Ethiopia_2015_130	Seto Semaro	7	1	5	0	0	0	0	0	0	0	0	0	1	0	0	0	1	-0.03165	-0.0287	0.03494
Child	131	Ethiopia_2015_131	Seto Semaro	8	1	0	0	0	10	0	0	0	0	0	0	0	0	0	1	1	-0.0056	0.0223	0.00774
Child	134	Ethiopia_2015_134	Seto Semaro	8	1	0	4	0	0	0	0	0	0	13	0	0	1	0	0	1	-0.01715	-0.0409	0.00135833
Child	135	Ethiopia_2015_135	Seto Semaro	8	1	247	16	7	0	72	4	5	570	37	12	1	1	1	0	3	-0.01365	0.0061	0.00414
Child	136	Ethiopia_2015_136	Seto Semaro	8	1	0	0	0	0	0	0	0	0	0	0	0	0	0	0	0	-0.0029	-0.007	0.00109
Child	138	Ethiopia_2015_138	Seto Semaro	9	1	841	6	0	0	117	2	0	1313	17	1	1	1	1	0	3	0.0055	0.00345	0.01894
Child	140	Ethiopia_2015_140	Seto Semaro	5	1	15	0	0	3	0	0	0	0	0	0	1	0	0	1	2	-0.0056	-0.0061	0.00089
Child	141	Ethiopia_2015_141	Seto Semaro	5	1	0	0	0	0	0	0	0	0	0	0	0	0	0	0	0	0.002	0.00215	0.01294
Child	144	Ethiopia_2015_144	Seto Semaro	5	1	0	0	0	0	0	0	0	0	0	0	0	0	0	0	0	-0.0483	-0.0216	0.00244
Child	145	Ethiopia_2015_145	Seto Semaro	6	2	1	0	0	0	0	0	0	7	0	0	1	0	0	0	1	0.0238	0.0071	0.00019
Child	152	Ethiopia_2015_152	Seto Semaro	17	1	0	6	4	0	0	0	1	0	8	4	0	1	1	0	2	-0.00775	0.0031	0.00930833
Child	153	Ethiopia_2015_153	Seto Semaro	16	1	20	0	0	0	6	0	0	26	0	0	1	0	0	0	1	0.0426	0.10745	0.01129
Child	155	Ethiopia_2015_155	Seto Semaro	15	2	0	0	0	0	0	0	0	0	0	0	0	0	0	0	0	0.4337	0.223	-0.00131
Child	159	Ethiopia_2015_159	Seto Semaro	14	2	0	2	0	0	0	4	0	0	4	0	0	1	0	0	1	0.0503	0.0156	-0.000241667
Child	160	Ethiopia_2015_160	Seto Semaro	14	2	294	0	0	4	88	0	0	520	1	0	1	1	0	1	3	-0.00055	0.00845	0.00755833
Child	162	Ethiopia_2015_162	Seto Semaro	17	2	0	0	0	0	0	0	0	0	0	0	0	0	0	0	0	-0.0066	0.0026	0.00494
Child	165	Ethiopia_2015_165	Seto Semaro	15	1	185	12	5	8	32	2	2	262	14	22	1	1	1	1	4	0.00375	0.054	0.04639
Child	171	Ethiopia_2015_171	Seto Semaro	15	2	0	2	0	0	0	0	0	0	0	0	0	1	0	0	1	-0.0291	-0.0179	-0.000691667
Child	178	Ethiopia_2015_178	Seto Semaro	15	2	192	8	0	0	50	2	0	254	10	2	1	1	1	0	3	-0.00075	-0.0103	0.01684
Child	183	Ethiopia_2015_183	Awetu Mendera	7	1	0	0	0	0	0	0	0	0	0	0	0	0	0	0	0	-0.00355	-0.00615	-0.00179
Child	184	Ethiopia_2015_184	Awetu Mendera	6	2	0	0	0	0	0	0	0	0	0	0	0	0	0	0	0	-0.0043	0.00085	-0.00019
Child	185	Ethiopia_2015_185	Awetu Mendera	6	1	0	1	0	0	0	6	0	0	26	0	0	1	0	0	1	-0.00065	-0.00195	-0.000241667
Child	186	Ethiopia_2015_186	Awetu Mendera	7	1	0	0	0	0	0	0	0	0	0	0	0	0	0	0	0	0.1242	0.0861	-9e-05
Child	187	Ethiopia_2015_187	Awetu Mendera	7	2	0	0	0	0	0	0	0	0	0	0	0	0	0	0	0	0.00995	-0.0024	0.00361
Child	189	Ethiopia_2015_189	Awetu Mendera	6	2	0	4	0	0	0	2	0	0	22	0	0	1	0	0	1	-0.0026	0.16485	-0.00414
Child	194	Ethiopia_2015_194	Awetu Mendera	7	1	0	0	0	0	0	0	0	0	0	0	0	0	0	0	0	-0.00105	-0.00265	0.00241
Child	198	Ethiopia_2015_198	Awetu Mendera	8	1	0	0	0	1	1	0	0	0	0	0	1	0	0	1	2	-0.0148	-0.0128	0.139558
Child	199	Ethiopia_2015_199	Awetu Mendera	7	1	0	0	0	0	0	2	0	0	3	0	0	1	0	0	1	-0.00495	-0.0038	-0.00139
Child	200	Ethiopia_2015_200	Awetu Mendera	7	2	813	42	10	0	264	22	0	1409	51	10	1	1	1	0	3	-0.0209	-0.02155	0.00715833
Child	209	Ethiopia_2015_209	Awetu Mendera	9	2	0	0	0	0	0	0	0	0	0	0	0	0	0	0	0	-0.01615	-0.00615	-0.00414
Child	212	Ethiopia_2015_212	Awetu Mendera	16	1	0	2	0	0	0	13	0	0	23	0	0	1	0	0	1	-0.02235	-0.0069	-0.00359
Child	213	Ethiopia_2015_213	Awetu Mendera	17	2	0	0	0	0	0	0	0	0	0	0	0	0	0	0	0	0.00025	0.01485	-0.00119
Child	214	Ethiopia_2015_214	Awetu Mendera	16	2	0	0	0	0	0	0	2	0	0	15	0	0	1	0	1	-0.004	0.0004	0.000258333
Child	215	Ethiopia_2015_215	Awetu Mendera	16	2	0	0	0	0	0	0	0	0	0	0	0	0	0	0	0	0.01125	0.0201	0.00551
Child	217	Ethiopia_2015_217	Awetu Mendera	14	2	0	0	0	0	0	0	0	0	0	0	0	0	0	0	0	-0.0045	-0.00235	0.00156
Child	218	Ethiopia_2015_218	Awetu Mendera	14	2	1849	75	0	0	476	28	0	3592	137	0	1	1	0	0	2	0.0016	0.0073	0.0131083
Child	219	Ethiopia_2015_219	Awetu Mendera	16	2	0	2	0	0	0	1	0	0	3	0	0	1	0	0	1	0.0101	0.0066	0.00321
Child	222	Ethiopia_2015_222	Awetu Mendera	14	2	0	0	0	0	0	0	0	0	0	0	0	0	0	0	0	-0.0115	-0.0078	-4e-05
Child	223	Ethiopia_2015_223	Awetu Mendera	18	1	0	0	0	2	0	0	0	0	0	0	0	0	0	1	1	0.00305	0.00765	0.00151
Child	226	Ethiopia_2015_226	Awetu Mendera	16	1	0	2	0	0	0	9	0	0	16	0	0	1	0	0	1	-0.0012	0.02935	0.09771
Child	228	Ethiopia_2015_228	Awetu Mendera	17	2	0	4	0	0	0	4	0	0	29	0	0	1	0	0	1	-0.0058	-0.00125	0.00491
Child	230	Ethiopia_2015_230	Awetu Mendera	15	2	0	0	0	0	0	0	0	0	0	0	0	0	0	0	0	0.00815	0.00855	-0.00079
Child	235	Ethiopia_2015_235	Awetu Mendera	16	1	209	9	2	0	50	3	0	208	4	0	1	1	1	0	3	-0.0064	0.0137	0.00726
Child	236	Ethiopia_2015_236	Awetu Mendera	14	1	0	0	0	0	0	0	0	0	0	0	0	0	0	0	0	0.00745	0.0122	0.00971
Child	239	Ethiopia_2015_239	Awetu Mendera	14	1	0	0	0	0	0	0	0	0	0	0	0	0	0	0	0	-0.0098	0.0202	0.00356
Child	241	Ethiopia_2015_241	Ginjo	14	1	189	0	0	0	49	0	0	419	0	0	1	0	0	0	1	-0.0077	-0.00435	0.00301
Child	242	Ethiopia_2015_242	Ginjo	14	1	0	7	0	0	0	5	0	0	12	0	0	1	0	0	1	-0.0026	0.0222	0.00341
Child	243	Ethiopia_2015_243	Ginjo	15	1	0	0	0	0	0	0	0	0	4	0	0	1	0	0	1	0.0042	0.0068	0.00206
Child	244	Ethiopia_2015_244	Ginjo	14	2	0	18	0	0	0	8	0	0	32	0	0	1	0	0	1	-0.01025	-0.00685	0.00701
Child	249	Ethiopia_2015_249	Ginjo	14	2	0	6	0	0	0	1	0	0	7	0	0	1	0	0	1	0.00835	-0.004	0.00481
Child	251	Ethiopia_2015_251	Ginjo	15	1	0	1	0	0	0	2	0	0	1	0	0	1	0	0	1	-0.01105	0.00095	0.00586
Child	252	Ethiopia_2015_252	Ginjo	15	2	0	4	0	0	0	3	0	0	9	0	0	1	0	0	1	-0.00525	-0.002	0.00191
Child	254	Ethiopia_2015_254	Ginjo	16	2	0	0	0	0	0	0	0	0	0	0	0	0	0	0	0	-0.03875	-0.03355	-0.00174
Child	257	Ethiopia_2015_257	Ginjo	14	2	0	0	0	0	0	0	0	0	1	0	0	1	0	0	1	-0.00455	0.3484	0.00326
Child	260	Ethiopia_2015_260	Ginjo	16	1	0	1	0	3	0	6	0	0	14	0	0	1	0	1	2	-0.004	-0.0022	0.01386
Child	263	Ethiopia_2015_263	Ginjo	14	1	0	0	0	1	0	0	0	0	0	0	0	0	0	1	1	-0.00515	0.00105	0.02681
Child	264	Ethiopia_2015_264	Ginjo	15	1	0	0	0	0	0	0	0	0	0	0	0	0	0	0	0	-0.0102	-0.00345	0.37646
Child	266	Ethiopia_2015_266	Ginjo	15	2	5	0	0	0	0	0	0	0	0	0	1	0	0	0	1	-0.00355	-0.0042	0.00376
Child	270	Ethiopia_2015_270	Ginjo	16	2	0	0	0	0	0	0	0	0	0	0	0	0	0	0	0	-0.00765	0.00045	0.10856
Child	273	Ethiopia_2015_273	Ginjo	6	2	0	0	0	0	0	0	0	0	0	0	0	0	0	0	0	-0.00435	0.0224	-0.00019
Child	274	Ethiopia_2015_274	Ginjo	5	2	0	6	0	1	0	5	0	0	20	0	0	1	0	1	2	-0.0078	-0.00085	0.01826
Child	275	Ethiopia_2015_275	Ginjo	6	1	0	0	0	0	0	0	0	0	0	0	0	0	0	0	0	-0.0052	-0.00155	-0.00229
Child	276	Ethiopia_2015_276	Ginjo	8	2	0	9	0	0	0	10	0	0	43	0	0	1	0	0	1	-0.0067	-0.00285	0.00261
Child	282	Ethiopia_2015_282	Ginjo	9	2	1221	0	0	0	342	0	0	1761	0	0	1	0	0	0	1	0.01675	0.0005	0.00816
Child	283	Ethiopia_2015_283	Ginjo	9	2	850	0	0	0	104	0	0	866	0	0	1	0	0	0	1	-0.00635	-0.0058	0.00640833
Child	285	Ethiopia_2015_285	Ginjo	9	2	0	29	0	0	0	18	0	0	15	0	0	1	0	0	1	-0.0045	0.00045	0.00246
Child	287	Ethiopia_2015_287	Ginjo	6	2	77	0	0	0	36	0	0	123	0	0	1	0	0	0	1	-0.00485	0.0048	0.00630833
Child	297	Ethiopia_2015_297	Ginjo	9	1	0	0	0	0	0	0	0	4	0	0	1	0	0	0	1	0.0015	0.00165	-0.00084
Child	301	Ethiopia_2015_301	Bacho Bore	18	1	306	21	0	0	58	4	0	345	3	0	1	1	0	0	2	0.00625	0.00345	-9.16667e-05
Child	305	Ethiopia_2015_305	Bacho Bore	18	1	394	5	4	1	143	3	0	545	4	0	1	1	1	1	4	0.2699	0.00755	0.00306
Child	308	Ethiopia_2015_308	Bacho Bore	18	1	22	2	0	0	0	3	0	0	8	0	1	1	0	0	2	0.3681	0.0714	0.0476583
Child	316	Ethiopia_2015_316	Bacho Bore	15	2	0	0	0	0	0	1	0	0	1	0	0	1	0	0	1	-0.0004	0.0538	-0.00354
Child	318	Ethiopia_2015_318	Bacho Bore	14	2	12	0	0	0	0	0	0	6	0	0	1	0	0	0	1	0.0323	-0.0051	0.01431
Child	321	Ethiopia_2015_321	Bacho Bore	14	1	0	5	0	0	0	7	0	0	19	0	0	1	0	0	1	0.0043	-0.00125	-0.00244
Child	322	Ethiopia_2015_322	Bacho Bore	14	2	0	15	0	0	0	4	0	0	12	9	0	1	1	0	2	0.0118	0.01225	0.000558333
Child	327	Ethiopia_2015_327	Bacho Bore	14	2	0	13	0	0	0	17	0	0	25	0	0	1	0	0	1	-0.0123	-0.0139	0.01076
Child	330	Ethiopia_2015_330	Bacho Bore	14	2	34	0	0	0	9	0	0	37	0	0	1	0	0	0	1	0.0136	0.58935	0.01386
Child	339	Ethiopia_2015_339	Bacho Bore	9	1	426	22	0	0	107	15	0	553	36	0	1	1	0	0	2	-0.0046	-0.0042	-0.00124167
Child	340	Ethiopia_2015_340	Bacho Bore	8	1	220	0	0	0	77	0	0	384	0	0	1	0	0	0	1	-0.003	-0.0041	0.05896
Child	342	Ethiopia_2015_342	Bacho Bore	7	1	224	0	0	0	79	0	0	630	0	0	1	0	0	0	1	-0.00285	-0.0033	0.01186
Child	344	Ethiopia_2015_344	Bacho Bore	8	2	0	14	0	0	0	13	0	0	62	0	0	1	0	0	1	-0.00525	0.01115	-0.00234
Child	347	Ethiopia_2015_347	Bacho Bore	7	2	182	0	0	0	115	15	0	384	6	0	1	1	0	0	2	-0.06925	-0.0671	0.000858333
Child	348	Ethiopia_2015_348	Bacho Bore	9	1	0	14	18	2	0	17	10	28	10	12	1	1	1	1	4	-0.0108	-0.0064	0.09811
Child	349	Ethiopia_2015_349	Bacho Bore	5	1	0	0	0	0	0	5	0	0	15	0	0	1	0	0	1	0.00865	-0.00045	0.00896
Child	360	Ethiopia_2015_360	Bacho Bore	9	2	949	0	0	0	180	0	0	487	0	0	1	0	0	0	1	0.0004	0.00895	0.00546
Child	361	Ethiopia_2015_361	Bossa Addis	18	1	0	0	0	0	0	3	0	0	0	0	0	1	0	0	1	0.21615	0.1604	0.01116
Child	363	Ethiopia_2015_363	Bossa Addis	18	1	0	0	2	0	0	0	0	0	0	0	0	0	1	0	1	0.0143	0.00905	0.00500833
Child	366	Ethiopia_2015_366	Bossa Addis	17	1	0	0	3	0	0	2	0	0	0	11	0	1	1	0	2	0.0029	0.00475	0.00125833
Child	376	Ethiopia_2015_376	Bossa Addis	16	2	112	2	0	0	23	0	0	95	1	4	1	1	1	0	3	0.5409	-0.00485	0.00550833
Child	383	Ethiopia_2015_383	Bossa Addis	14	2	0	22	0	0	0	10	0	0	25	7	0	1	1	0	2	-0.01375	0.0019	0.00445833
Child	385	Ethiopia_2015_385	Bossa Addis	14	2	0	0	0	0	0	4	11	0	5	2	0	1	1	0	2	-0.01585	-0.01485	0.00395833
Child	386	Ethiopia_2015_386	Bossa Addis	14	1	0	2	10	0	0	8	6	0	12	18	0	1	1	0	2	0.0025	0.0016	0.01266
Child	387	Ethiopia_2015_387	Bossa Addis	14	1	14	1	0	0	0	3	0	4	8	0	1	1	0	0	2	-0.0129	-0.019	0.0797083
Child	389	Ethiopia_2015_389	Bossa Addis	14	1	7	5	3	0	0	0	4	0	7	4	1	1	1	0	3	-0.0038	0.0174	0.00776
Child	392	Ethiopia_2015_392	Bossa Addis	9	1	0	0	2	0	0	0	2	0	0	4	0	0	1	0	1	-0.0035	0.0309	0.01516
Child	393	Ethiopia_2015_393	Bossa Addis	9	1	134	4	2	0	46	4	0	328	11	10	1	1	1	0	3	-0.0049	0.00255	0.00160833
Child	399	Ethiopia_2015_399	Bossa Addis	9	1	0	8	0	0	0	13	0	0	26	0	0	1	0	0	1	0.0129	-0.00365	0.01571
Child	400	Ethiopia_2015_400	Bossa Addis	7	2	2	1	0	0	0	0	0	0	0	2	1	1	1	0	3	0.0291	0.699	0.191308
Child	407	Ethiopia_2015_407	Bossa Addis	5	1	0	2	0	0	0	0	0	0	1	0	0	1	0	0	1	-0.0091	0.0069	0.00236
Child	408	Ethiopia_2015_408	Bossa Addis	6	1	16	0	0	0	15	3	2	21	12	17	1	1	1	0	3	-0.00135	0.0089	0.0267083
Child	419	Ethiopia_2015_419	Bossa Addis	9	2	0	2	0	0	0	1	0	0	6	0	0	1	0	0	1	-0.0082	-0.0082	0.00091
Child	421	Ethiopia_2015_421	Bossa Kitto	14	2	0	0	2	0	0	0	0	0	13	2	0	1	1	0	2	0.00965	0.0054	0.00311
Child	424	Ethiopia_2015_424	Bossa Kitto	16	2	0	0	0	0	0	0	0	0	1	0	0	1	0	0	1	0.94705	0.0036	0.00191
Child	429	Ethiopia_2015_429	Bossa Kitto	15	2	0	0	12	0	0	7	0	0	4	22	0	1	1	0	2	0.1306	0.00575	0.00991
Child	434	Ethiopia_2015_434	Bossa Kitto	15	1	0	20	0	0	0	11	0	0	26	0	0	1	0	0	1	0.0076	0.94245	0.00121
Child	437	Ethiopia_2015_437	Bossa Kitto	14	1	1123	32	23	47	326	26	5	1750	80	18	1	1	1	1	4	0.13835	0.06465	0.0567083
Child	443	Ethiopia_2015_443	Bossa Kitto	15	1	0	4	0	0	0	1	0	0	10	0	0	1	0	0	1	1.31615	0.008	-0.00034
Child	444	Ethiopia_2015_444	Bossa Kitto	18	1	72	2	0	0	47	2	0	244	8	0	1	1	0	0	2	0.0084	-0.0026	3.25475
Child	457	Ethiopia_2015_457	Bossa Kitto	6	1	0	3	0	0	0	10	0	0	10	0	0	1	0	0	1	-0.0909	-0.02665	0.00296
Child	458	Ethiopia_2015_458	Bossa Kitto	6	1	0	5	0	0	0	4	0	0	14	0	0	1	0	0	1	-0.0007	0.00355	0.02571
Child	459	Ethiopia_2015_459	Bossa Kitto	8	1	0	14	0	12	0	6	0	0	7	0	0	1	0	1	2	-0.00095	0.0053	0.02041
Child	460	Ethiopia_2015_460	Bossa Kitto	9	1	0	0	2	0	0	2	2	0	3	3	0	1	1	0	2	0.0053	0.0059	0.08261
Child	480	Ethiopia_2015_480	Bossa Kitto	7	2	0	0	0	3	0	0	0	0	4	0	0	1	0	1	2	5e-05	0.0189	-0.00074
Child	486	Ethiopia_2015_486	Hermata	14	2	14	0	0	0	0	0	0	1	0	0	1	0	0	0	1	0.0007	-0.00115	0.00596
Child	506	Ethiopia_2015_506	Hermata	14	1	0	0	0	0	0	0	0	2	0	0	1	0	0	0	1	0.02545	0.1057	0.03801
Child	507	Ethiopia_2015_507	Hermata	14	1	0	0	0	0	0	0	0	0	0	1	0	0	1	0	1	-0.00465	0.0042	0.04041
Child	509	Ethiopia_2015_509	Hermata	14	1	368	222	0	13	42	49	0	89	187	0	1	1	0	1	3	0.0579	-0.0043	0.018
Child	512	Ethiopia_2015_512	Hermata	6	1	0	0	2	0	0	0	0	0	0	0	0	0	1	0	1	0.0001	-0.00615	0.06446
Child	515	Ethiopia_2015_515	Hermata	9	2	0	3	2	0	0	1	2	0	1	2	0	1	1	0	2	-0.00665	-0.0168	-0.00049
Child	519	Ethiopia_2015_519	Hermata	9	1	0	0	0	0	1	0	0	0	0	0	1	0	0	0	1	-0.02575	0.6161	0.04826
Child	537	Ethiopia_2015_537	Hermata	6	2	0	7	46	0	0	1	21	0	14	86	0	1	1	0	2	-0.0111	-0.0064	0.00041
Child	540	Ethiopia_2015_540	Hermata	7	1	375	0	0	0	51	0	0	337	0	0	1	0	0	0	1	-0.0199	0.0091	0.00811
Child	542	Ethiopia_2015_542	Mentina	16	2	32	10	0	20	5	1	0	38	17	0	1	1	0	1	3	-0.0011	0.099	0.0488
Child	552	Ethiopia_2015_552	Mentina	14	1	298	4	0	0	68	3	0	385	7	0	1	1	0	0	2	0.01175	0.05835	0.0028
Child	557	Ethiopia_2015_557	Mentina	17	1	96	11	0	8	20	1	2	177	22	0	1	1	1	1	4	0.04425	0.035	0.03791
Child	559	Ethiopia_2015_559	Mentina	15	1	43	42	0	6	4	30	2	0	187	0	1	1	1	1	4	-0.0106	0.0317	0.0073
Child	562	Ethiopia_2015_562	Mentina	14	2	60	0	0	3	3	0	0	48	0	0	1	0	0	1	2	-0.0001	0.0073	0.00021
Child	569	Ethiopia_2015_569	Mentina	18	2	1035	36	0	0	201	15	0	744	25	2	1	1	1	0	3	0.00375	0.01965	-0.00079
Child	571	Ethiopia_2015_571	Mentina	5	1	0	25	1	0	0	11	0	0	37	0	0	1	1	0	2	-0.02485	-0.02645	0.01441
Child	574	Ethiopia_2015_574	Mentina	7	1	57	9	0	0	0	5	0	0	8	0	1	1	0	0	2	0.0155	0.02225	0.0012
Child	591	Ethiopia_2015_591	Mentina	7	1	3	9	0	0	0	14	0	0	25	0	1	1	0	0	2	-0.0142	-0.0132	0.08105
Child	594	Ethiopia_2015_594	Mentina	9	1	1099	6	0	0	182	0	0	1236	5	0	1	1	0	0	2	-0.0122	0.0028	-0.00165
Adult	5	Ethiopia_2017_5	Bossa Kitto	55	2	0	0	0	0	0	0	0	0	0	0	0	0	0	0	0	-0.0002	0.00505	0.0091
Adult	9	Ethiopia_2017_9	Bossa Kitto	28	2	0	0	0	0	0	0	0	0	0	0	0	0	0	0	0	-0.01235	-0.0056	-0.001
Adult	12	Ethiopia_2017_12	Bossa Kitto	56	2	0	0	0	0	0	0	0	0	0	0	0	0	0	0	0	-0.0088	-0.0208	-0.0009
Adult	14	Ethiopia_2017_14	Bossa Kitto	55	1	0	0	0	0	0	0	0	0	0	0	0	0	0	0	0	-0.00145	-0.01475	-0.00155
Adult	18	Ethiopia_2017_18	Bossa Kitto	45	2	0	26	0	0	0	13	0	0	35	0	0	1	0	0	1	0.00345	0.0045	0.00285
Adult	19	Ethiopia_2017_19	Bossa Kitto	48	2	0	0	0	0	0	0	0	0	0	0	0	0	0	0	0	0.1054	0.0049	-0.0016
Adult	22	Ethiopia_2017_22	Bossa Kitto	28	2	0	0	0	0	0	0	0	0	0	0	0	0	0	0	0	-0.00445	0.0574	-0.00055
Adult	23	Ethiopia_2017_23	Bossa Kitto	33	1	0	0	0	0	0	0	0	0	0	0	0	0	0	0	0	0.00465	0.0041	-0.0022
Adult	27	Ethiopia_2017_27	Bossa Kitto	30	1	0	0	0	0	0	0	0	0	0	0	0	0	0	0	0	3.5694	0.01205	0.02715
Adult	41	Ethiopia_2017_41	Bossa Kitto	22	2	0	0	0	0	0	0	0	0	0	0	0	0	0	0	0	0.0117	0	5e-05
Adult	44	Ethiopia_2017_44	Bossa Kitto	22	2	0	0	0	0	0	0	0	0	0	0	0	0	0	0	0	0.2947	1.0849	0.0038
Adult	53	Ethiopia_2017_53	Bossa Kitto	25	1	0	0	0	0	0	0	0	0	0	0	0	0	0	0	0	-0.003	-0.00515	0.0009
Adult	54	Ethiopia_2017_54	Bossa Kitto	25	2	0	0	0	0	0	0	0	0	0	0	0	0	0	0	0	0.01465	0.00995	-0.00295
Adult	57	Ethiopia_2017_57	Bossa Kitto	60	2	0	0	0	0	0	0	0	0	0	0	0	0	0	0	0	0.012	-5e-05	-0.001
Adult	58	Ethiopia_2017_58	Bossa Kitto	37	2	0	0	0	0	0	0	0	0	0	0	0	0	0	0	0	0.22525	0.02725	0.00065
Adult	63	Ethiopia_2017_63	Bossa Kitto	35	1	0	0	0	0	0	0	0	0	0	0	0	0	0	0	0	0.00765	0.00715	-0.0012
Adult	64	Ethiopia_2017_64	Bossa Kitto	57	1	475	0	0	0	157	0	0	971	0	0	1	0	0	0	1	-0.01085	-0.0096	0.0215
Adult	66	Ethiopia_2017_66	Bossa Kitto	58	1	0	0	0	0	0	0	0	0	0	0	0	0	0	0	0	-0.00055	0.00905	0.02305
Adult	73	Ethiopia_2017_73	Bossa Kitto	24	2	0	0	0	0	0	0	0	0	0	0	0	0	0	0	0	-0.00625	-0.00315	-0.00175
Adult	74	Ethiopia_2017_74	Bossa Kitto	35	2	0	0	0	0	0	0	0	0	0	0	0	0	0	0	0	-0.0078	0.00965	-5e-05
Adult	76	Ethiopia_2017_76	Bossa Kitto	29	2	0	0	0	0	0	0	0	0	0	0	0	0	0	0	0	0.45345	0.29745	-0.0003
Adult	82	Ethiopia_2017_82	Bossa Kitto	20	2	0	0	0	0	0	0	0	0	0	0	0	0	0	0	0	-0.04475	-0.0357	0.05203
Adult	92	Ethiopia_2017_92	Bossa Kitto	50	1	0	0	0	0	0	0	0	0	0	0	0	0	0	0	0	0.0115	0.06095	0.00188
Adult	99	Ethiopia_2017_99	Bossa Kitto	42	2	336	12	0	0	110	5	0	410	14	0	1	1	0	0	2	0.57775	0.0278	0.0013
Adult	101	Ethiopia_2017_101	Bossa Addis	18	1	0	0	0	0	0	0	0	0	0	0	0	0	0	0	0	0.0009	-0.0004	0.00143
Adult	102	Ethiopia_2017_102	Bossa Addis	20	1	9	0	0	0	0	0	0	8	0	0	1	0	0	0	1	-0.0045	-0.00105	0.01843
Adult	105	Ethiopia_2017_105	Bossa Addis	18	1	3	0	0	0	0	0	0	0	0	0	1	0	0	0	1	0.0048	0.0243	0.00108
Adult	110	Ethiopia_2017_110	Bossa Addis	18	2	0	0	0	0	0	0	0	0	0	0	0	0	0	0	0	0.00085	0.0168	-0.00252
Adult	113	Ethiopia_2017_113	Bossa Addis	18	2	773	0	0	0	206	0	0	1604	0	0	1	0	0	0	1	0.22265	-0.00955	0.30425
Adult	114	Ethiopia_2017_114	Bossa Addis	48	1	0	0	0	0	0	0	0	1	0	0	1	0	0	0	1	0.00335	0.0075	-0.00102
Adult	119	Ethiopia_2017_119	Bossa Addis	19	1	0	0	0	0	0	0	0	0	0	0	0	0	0	0	0	0.06265	0.03165	0.00098
Adult	122	Ethiopia_2017_122	Bossa Addis	21	1	42	0	0	0	23	0	0	55	0	0	1	0	0	0	1	0.00445	0.00725	0.00378
Adult	125	Ethiopia_2017_125	Bossa Addis	18	1	1	0	0	0	0	0	0	4	0	0	1	0	0	0	1	-0.0489	-0.0572	0.0566
Adult	132	Ethiopia_2017_132	Bossa Addis	36	2	0	0	0	0	0	0	0	0	0	0	0	0	0	0	0	0.0071	-0.0061	0.00228
Adult	135	Ethiopia_2017_135	Bossa Addis	19	1	0	0	0	0	0	0	0	0	0	0	0	0	0	0	0	0.0008	0.00055	0.00163
Adult	137	Ethiopia_2017_137	Bossa Addis	18	1	0	0	0	0	0	0	0	0	0	0	0	0	0	0	0	0.00335	-0.00125	0.01208
Adult	140	Ethiopia_2017_140	Bossa Addis	35	1	0	0	0	0	0	0	0	0	0	0	0	0	0	0	0	0.0168	0.0106	0.00548
Adult	141	Ethiopia_2017_141	Bossa Addis	65	2	0	0	0	0	0	0	0	0	0	0	0	0	0	0	0	-0.0067	-0.00285	0.00048
Adult	146	Ethiopia_2017_146	Bossa Addis	25	2	0	7	0	0	0	8	0	0	18	0	0	1	0	0	1	-0.0162	-0.0152	0.00985
Adult	147	Ethiopia_2017_147	Bossa Addis	18	2	535	6	0	4	85	0	0	1145	9	0	1	1	0	1	3	-0.01265	-0.01065	-5e-05
Adult	153	Ethiopia_2017_153	Bossa Addis	40	2	0	0	0	0	0	0	0	0	0	0	0	0	0	0	0	0.01165	0.1082	0.00113
Adult	155	Ethiopia_2017_155	Bossa Addis	32	1	181	0	0	0	81	0	0	720	0	0	1	0	0	0	1	-0.01005	-0.00535	0.0597
Adult	160	Ethiopia_2017_160	Bossa Addis	38	2	0	0	0	0	0	0	0	0	0	0	0	0	0	0	0	0.02005	0.02545	-0.00017
Adult	166	Ethiopia_2017_166	Bossa Addis	28	1	858	0	0	0	73	0	0	1086	0	0	1	0	0	0	1	-0.00335	-0.00295	0.00255
Adult	175	Ethiopia_2017_175	Bossa Addis	18	2	0	0	0	0	0	0	0	0	0	0	0	0	0	0	0	0.0032	0.2453	0.00533
Adult	176	Ethiopia_2017_176	Bossa Addis	19	2	0	0	0	0	0	0	0	0	0	0	0	0	0	0	0	0.0047	0.0771	-2e-05
Adult	178	Ethiopia_2017_178	Bossa Addis	36	2	0	6	0	0	0	3	0	0	16	0	0	1	0	0	1	0.02005	0.0002	0.003
Adult	179	Ethiopia_2017_179	Bossa Addis	29	2	0	2	0	0	0	0	0	0	25	0	0	1	0	0	1	-0.00195	0.00385	0.0003
Adult	183	Ethiopia_2017_183	Bossa Addis	30	1	0	0	0	0	0	0	0	0	0	0	0	0	0	0	0	0.2977	-0.03755	0.00618
Adult	184	Ethiopia_2017_184	Bossa Addis	44	1	0	0	0	0	0	0	0	0	0	0	0	0	0	0	0	-0.00335	0.0014	-0.00107
Adult	190	Ethiopia_2017_190	Bossa Addis	44	2	0	4	0	0	0	3	0	0	10	0	0	1	0	0	1	0.0007	0.0187	-0.0018
Adult	195	Ethiopia_2017_195	Bossa Addis	34	1	0	0	0	0	0	0	0	0	0	0	0	0	0	0	0	-0.0013	0.01645	0.00383
Adult	196	Ethiopia_2017_196	Bossa Addis	27	2	0	0	0	0	0	0	0	0	0	0	0	0	0	0	0	-0.0124	-0.00755	0.01683
Adult	200	Ethiopia_2017_200	Bossa Addis	22	2	0	3	0	0	0	0	0	0	9	0	0	1	0	0	1	-0.00475	0.0055	-0.00165
Adult	203	Ethiopia_2017_203	Ginjo	37	2	16	10	0	0	3	6	0	26	11	0	1	1	0	0	2	-0.0117	0.033	1.9786
Adult	206	Ethiopia_2017_206	Ginjo	30	2	0	0	0	0	0	0	0	4	0	0	1	0	0	0	1	0.27655	-0.00195	0.00153
Adult	225	Ethiopia_2017_225	Ginjo	38	2	398	1	0	0	212	0	0	420	6	0	1	1	0	0	2	0.0163	0.01485	0.00906667
Adult	228	Ethiopia_2017_228	Ginjo	25	2	0	1	1	0	0	0	0	0	8	4	0	1	1	0	2	1.7228	-0.00595	0.00301667
Adult	232	Ethiopia_2017_232	Ginjo	32	2	0	0	0	0	0	0	0	0	0	0	0	0	0	0	0	-0.01665	0.00945	0.01183
Adult	235	Ethiopia_2017_235	Ginjo	20	1	0	0	0	0	0	0	0	0	0	0	0	0	0	0	0	0.01175	0.00615	-0.00212
Adult	239	Ethiopia_2017_239	Ginjo	30	2	270	0	0	0	67	0	0	411	0	0	1	0	0	0	1	0.30265	0.13	0.00248
Adult	240	Ethiopia_2017_240	Ginjo	19	2	274	13	6	0	202	43	43	412	22	76	1	1	1	0	3	0.00885	-0.00385	0.01678
Adult	245	Ethiopia_2017_245	Ginjo	30	2	203	0	0	0	20	0	0	222	0	0	1	0	0	0	1	0.0386	0.0125	0.0765667
Adult	255	Ethiopia_2017_255	Ginjo	43	2	0	0	0	0	0	0	0	0	0	0	0	0	0	0	0	-0.00445	0.0051	0.03893
Adult	256	Ethiopia_2017_256	Ginjo	38	2	0	0	0	0	0	0	0	0	0	0	0	0	0	0	0	-0.02115	0.01165	0.00413
Adult	259	Ethiopia_2017_259	Ginjo	35	2	58	0	0	0	43	0	0	114	0	0	1	0	0	0	1	0.00105	0.0113	0.00653
Adult	261	Ethiopia_2017_261	Ginjo	50	2	0	0	0	0	0	0	0	0	0	0	0	0	0	0	0	-0.0005	0.01985	0.00033
Adult	264	Ethiopia_2017_264	Ginjo	23	2	2100	5	0	0	433	7	0	4000	80	0	1	1	0	0	2	0.0065	-0.00285	0.0217667
Adult	265	Ethiopia_2017_265	Ginjo	25	2	302	6	0	0	49	5	0	158	14	0	1	1	0	0	2	0.0219	0.04165	-0.000683333
Adult	268	Ethiopia_2017_268	Ginjo	35	1	0	0	0	0	0	0	0	1	2	0	1	1	0	0	2	0.00545	0.02565	0.298867
Adult	271	Ethiopia_2017_271	Ginjo	35	1	0	0	0	0	0	0	0	0	0	0	0	0	0	0	0	0.03875	0.009	0.00588
Adult	274	Ethiopia_2017_274	Ginjo	25	2	29	24	3	0	10	28	0	54	110	0	1	1	1	0	3	0.01275	0.00125	0.00403
Adult	281	Ethiopia_2017_281	Ginjo	25	2	0	0	0	0	0	0	0	0	0	0	0	0	0	0	0	1.01265	0.01885	0.00093
Adult	285	Ethiopia_2017_285	Ginjo	27	2	0	0	0	0	0	0	0	0	0	0	0	0	0	0	0	-0.00445	0.001	-0.00192
Adult	287	Ethiopia_2017_287	Ginjo	19	2	0	0	0	0	0	0	0	0	0	0	0	0	0	0	0	-0.0142	-0.01255	0.00508
Adult	291	Ethiopia_2017_291	Ginjo	37	2	0	0	0	0	0	0	0	0	0	0	0	0	0	0	0	-0.0164	0.0586	0.02133
Adult	298	Ethiopia_2017_298	Ginjo	30	2	1507	7	0	0	408	1	0	3326	41	0	1	1	0	0	2	-0.00385	-0.00515	0.0401167
Adult	310	Ethiopia_2017_310	Mentina	45	2	0	0	0	0	0	0	0	0	0	0	0	0	0	0	0	0.0195	-0.00695	0.00053
Adult	317	Ethiopia_2017_317	Mentina	37	2	0	0	0	0	0	0	0	0	0	0	0	0	0	0	0	-0.0011	0.0009	-0.00122
Adult	327	Ethiopia_2017_327	Mentina	20	2	0	3	194	0	0	4	91	3	376	0	1	1	1	0	3	0.0233	0.01545	0.02608
Adult	331	Ethiopia_2017_331	Mentina	27	2	0	0	0	0	0	1	0	0	2	0	0	1	0	0	1	-0.00115	0.0078	-0.000683333
Adult	341	Ethiopia_2017_341	Mentina	40	2	0	0	0	0	0	0	0	0	0	0	0	0	0	0	0	0.00845	0.0018	0.01588
Adult	349	Ethiopia_2017_349	Mentina	35	2	0	0	0	0	0	0	0	0	0	0	0	0	0	0	0	0.05945	0.0509	-0.00217
Adult	350	Ethiopia_2017_350	Mentina	25	2	0	1	0	0	0	0	0	0	1	0	0	1	0	0	1	-0.00765	-0.00235	-0.00248333
Adult	352	Ethiopia_2017_352	Mentina	60	2	0	0	0	0	0	0	0	0	0	0	0	0	0	0	0	-0.04795	-0.04145	-0.00671
Adult	368	Ethiopia_2017_368	Mentina	60	2	0	0	0	0	0	1	0	0	0	0	0	1	0	0	1	-0.0297	-0.03105	-0.00263333
Adult	369	Ethiopia_2017_369	Mentina	26	2	0	3	0	0	0	2	0	0	4	0	0	1	0	0	1	0.00575	0.01965	0.00461667
Adult	382	Ethiopia_2017_382	Mentina	30	2	0	0	0	0	0	0	0	3	0	0	1	0	0	0	1	1.295	0.02205	-0.00011
Adult	404	Ethiopia_2017_404	Bacho Bore	28	2	0	0	0	0	0	0	0	0	0	4	0	0	1	0	1	0.41475	0.10295	0.000166667
Adult	407	Ethiopia_2017_407	Bacho Bore	25	2	0	3	0	0	0	2	0	0	7	0	0	1	0	0	1	-0.0173	-0.0139	0.00351667
Adult	412	Ethiopia_2017_412	Bacho Bore	25	1	0	5	0	0	0	1	0	0	4	0	0	1	0	0	1	-0.0046	0.01885	-0.00128333
Adult	413	Ethiopia_2017_413	Bacho Bore	40	2	42	0	0	0	9	0	0	93	0	0	1	0	0	0	1	0.02665	0.0406	-0.000733333
Adult	417	Ethiopia_2017_417	Bacho Bore	70	2	214	126	0	0	113	50	0	512	252	0	1	1	0	0	2	0.14575	-0.002	0.00366667
Adult	426	Ethiopia_2017_426	Bacho Bore	22	2	175	0	0	0	60	0	0	378	0	0	1	0	0	0	1	0.02045	0.0031	-0.00306
Adult	433	Ethiopia_2017_433	Bacho Bore	28	1	2	0	0	0	0	0	0	0	0	0	1	0	0	0	1	0.0018	0.0091	0.00619
Adult	457	Ethiopia_2017_457	Bacho Bore	30	2	0	0	0	0	0	0	0	0	3	0	0	1	0	0	1	0.00905	0.0168	0.0599667
Adult	463	Ethiopia_2017_463	Bacho Bore	27	1	12	0	0	12	0	0	0	0	0	0	1	0	0	1	2	0.2667	0.07905	-0.00326
Adult	467	Ethiopia_2017_467	Bacho Bore	25	2	0	8	0	4	0	0	0	0	0	0	0	1	0	1	2	-0.0103	-0.0101	-0.00398333
Adult	476	Ethiopia_2017_476	Bacho Bore	27	2	0	4	0	0	0	0	0	0	0	0	0	1	0	0	1	0.02575	0.051	-0.00433333
Adult	478	Ethiopia_2017_478	Bacho Bore	34	2	0	3	6	0	0	9	0	4	0	16	1	1	1	0	3	-0.05355	-0.0405	-0.000533333
Adult	485	Ethiopia_2017_485	Bacho Bore	20	2	0	23	3	0	0	12	1	0	13	6	0	1	1	0	2	0.0036	-0.00395	-0.00318333
Adult	488	Ethiopia_2017_488	Bacho Bore	24	2	1	0	0	0	0	0	0	0	0	0	1	0	0	0	1	0.01255	0.0079	-0.00321
Adult	492	Ethiopia_2017_492	Bacho Bore	35	2	836	0	0	0	218	0	0	947	10	0	1	1	0	0	2	-0.00315	-0.01575	0.0329667
Adult	493	Ethiopia_2017_493	Bacho Bore	20	2	3317	0	0	0	391	0	0	2434	0	0	1	0	0	0	1	-0.00345	0.00115	-0.00266
Adult	498	Ethiopia_2017_498	Bacho Bore	23	2	0	2	0	0	0	1	0	0	9	0	0	1	0	0	1	-0.00605	0.0132	-0.00536
Adult	508	Ethiopia_2017_508	Seto Semaro	28	2	0	3	0	0	0	2	0	0	7	0	0	1	0	0	1	0.00495	0.01405	-0.00401
Adult	523	Ethiopia_2017_523	Seto Semaro	20	2	0	0	4	0	0	0	6	0	0	22	0	0	1	0	1	0.02565	-0.0024	-0.00343333
Adult	531	Ethiopia_2017_531	Seto Semaro	20	1	15	0	11	0	11	1	7	28	1	27	1	1	1	0	3	0.58785	-0.0073	0.00694
Adult	534	Ethiopia_2017_534	Seto Semaro	18	2	0	0	8	0	0	0	0	0	0	18	0	0	1	0	1	0.0205	0.00535	0.00266667
Adult	539	Ethiopia_2017_539	Seto Semaro	19	2	0	0	0	0	0	0	0	0	0	4	0	0	1	0	1	0.00525	0.00315	-0.00328333
Adult	546	Ethiopia_2017_546	Seto Semaro	45	2	51	0	0	0	19	0	0	49	0	0	1	0	0	0	1	0.0086	0.0079	-0.00181
Adult	559	Ethiopia_2017_559	Seto Semaro	18	2	0	0	3	0	0	0	2	0	0	5	0	0	1	0	1	0.01065	-0.0024	-0.00408333
Adult	564	Ethiopia_2017_564	Seto Semaro	24	1	0	0	1	0	0	0	0	0	0	0	0	0	1	0	1	0.0031	0.01415	-0.00243333
Adult	574	Ethiopia_2017_574	Seto Semaro	33	2	0	0	1	0	0	1	0	0	2	0	0	1	1	0	2	-0.0083	0.0036	-0.00213333
Adult	583	Ethiopia_2017_583	Seto Semaro	20	2	0	0	0	0	1	0	0	0	0	0	1	0	0	0	1	0.00365	-0.0005	0.00549
Adult	590	Ethiopia_2017_590	Seto Semaro	20	1	0	1	0	0	0	0	0	0	0	0	0	1	0	0	1	-0.01715	-0.0043	-0.00261
